# Supplementary material for: Umbilical Artery Thrombosis Masquerading as Single Umbilical Artery in a Stillbirth
Source: Diagnostics (Basel). 2025 Jan 3;15(1):94. doi: 10.3390/diagnostics15010094 (PMC11719595; doi:10.3390/diagnostics15010094)
Supplement: Supplementary file 1 [file diagnostics-15-00094-s001.zip]

Archive with 1 entries (1 files):
- diagnostics-3218721-supplementary.pdf
